# Supplementary material for: Progress in Investigational Agents Targeting Serotonin-6 Receptors for the Treatment of Brain Disorders
Source: Biomolecules. 2023 Feb 7;13(2):309. doi: 10.3390/biom13020309 (PMC9953539; doi:10.3390/biom13020309)
Supplement: Supplementary file 1 [file biomolecules-13-00309-s001.zip]

Archive with 1 entries (1 files):
- biomolecules-2157144-supplementary.pdf
